# Supplementary material for: Development of Mitomycin C-Loaded Nanoparticles Prepared Using the Micellar Assembly Driven by the Combined Effect of Hydrogen Bonding and π–π Stacking and Its Therapeutic Application in Bladder Cancer
Source: Pharmaceutics. 2021 Oct 25;13(11):1776. doi: 10.3390/pharmaceutics13111776 (PMC8624376; doi:10.3390/pharmaceutics13111776)
Supplement: Supplementary file 1 [file pharmaceutics-13-01776-s001.zip]

Archive with 1 entries (1 files):
- pharmaceutics-1369916-supplementary.pdf
